# Supplementary material for: Expression profiles of urbilaterian genes uniquely shared between honey bee and vertebrates
Source: BMC Genomics. 2009 Jan 12;10:17. doi: 10.1186/1471-2164-10-17 (PMC2656531; doi:10.1186/1471-2164-10-17)
Supplement: Additional file 1 — The relative values of each band intensity shown in Figure 1 and Additional file 2. The data show the results of quantification of honey bee HVS mRNAs in the brain, thorax, and abdomen. [file 1471-2164-10-17-S1.xls]

## Sheet: Sheet1
							Brain	Thorax	Abdomen
						GB16549	26	28	24
						GB13403	21	19	19
						GB18344	38	34	37
						GB18937	54	51	45
						GB16350	42	32	31
						GB16203	28	11	29
						GB14232	32	11	28
						GB15274	38	13	35
						GB17445	36	12	31
						GB15864	24	15	4
						GB15370	30	27	15
						GB17738	34	32	11
						GB13871	39	3	11
						GB14717	21	1	1
						GB16908	22	1	2
						GB11010	42	12	5
						GB14271	28	7	2
						GB18120	54	12	8
						GB19146	49	9	10
						GB10273	39	1	1
						GB14468	24	5	1
						GB18761	36	5	2
						GB15533	23	2	7
						GB15999	21	10	9
						GB17835	53	35	7
						GB19733	48	7	24
						GB17260	31	15	2
						GB18050	62	41	22
						GB10755	35	17	6
						GB18346	18	1	5
